# Supplementary material for: MicroRNA Analysis of Human Stroke Brain Tissue Resected during Decompressive Craniectomy/Stroke-Ectomy Surgery
Source: Genes (Basel). 2021 Nov 23;12(12):1860. doi: 10.3390/genes12121860 (PMC8702168; doi:10.3390/genes12121860)
Supplement: Supplementary file 1 [file genes-12-01860-s001.zip]

Archive with 1 entries (1 files):
- genes-1437989-supplementary.pdf
